# Supplementary material for: Genomic Analysis and Secondary Metabolites Production of the Endophytic Bacillus velezensis Bvel1: A Biocontrol Agent against Botrytis cinerea Causing Bunch Rot in Post-Harvest Table Grapes
Source: Plants (Basel). 2021 Aug 20;10(8):1716. doi: 10.3390/plants10081716 (PMC8400388; doi:10.3390/plants10081716)
Supplement: Supplementary file 1 [file plants-10-01716-s001.zip]

Archive with 1 entries (1 files):
- plants-1344962-supplementary.pdf
